# Supplementary material for: Synthesis and Antibacterial Activity of Mono- and Bi-Cationic Pyridinium 1,2,4-Oxadiazoles and Triazoles
Source: Int J Mol Sci. 2023 Dec 27;25(1):377. doi: 10.3390/ijms25010377 (PMC10778652; doi:10.3390/ijms25010377)
Supplement: Supplementary file 1 [file ijms-25-00377-s001.zip]

Archive with 1 entries (1 files):
- ijms-2776401-supplementary.pdf
